# Supplementary material for: Current Use of Equine Laparoscopy in Urogenital Disorders: A Scoping Review of the Literature from 2000 to 2021
Source: Vet Sci. 2022 Jan 22;9(2):41. doi: 10.3390/vetsci9020041 (PMC8876348; doi:10.3390/vetsci9020041)
Supplement: Supplementary file 1 [file vetsci-09-00041-s001.zip]

Archive with 1 entries (1 files):
- vetsci-1531918-SI.pdf
